# Supplementary material for: Parenchymal-Sparing Strategy in Colorectal Liver Metastases: A Single-Center Experience
Source: Curr Oncol. 2026 Jan 15;33(1):46. doi: 10.3390/curroncol33010046 (PMC12840290; doi:10.3390/curroncol33010046)
Supplement: Supplementary file 1 [file curroncol-33-00046-s001.zip]

Archive with 1 entries (1 files):
- curroncol-4063239-supplementary.pdf
